# Supplementary material for: A major QTL controls susceptibility to spinal curvature in the curveback guppy
Source: BMC Genet. 2011 Jan 26;12:16. doi: 10.1186/1471-2156-12-16 (PMC3039624; doi:10.1186/1471-2156-12-16)
Supplement: Additional file 1 — Polymorphic markers used for mapping. The supplemental file provides the markers that were polymorphic in curveback mapping crosses. All marker numbers and genetic locations are from the guppy linkage map (Tripathi, et al., 2009). Markers in bold were genotyped by either direct sequencing or by RFLP of PCR products. File is in Excel 97-2004 format. [file 1471-2156-12-16-S1.XLS]

## Sheet: Sheet1
POLYMORPHIC MARKERS USED FOR MAPPING
Marker number	LG	cM
Marker 0099	1	0.54
Marker 0072	1	8.103
Marker 0571	1	16
Marker 0140	1	31.92
Marker 0327	2	2.19
Marker 0531	2	2.199
Marker 0382	2	8.3
Marker 0292	2	9
Marker 0119	2	15.195
Marker 0924	2	24.5
Marker 0883	2	26.5
Marker 0608	2	32.3
Marker 0967	2	33
Marker 0299	2	40.6
Marker 0113	3	4.27
Marker 0325	4	16.6
Marker 0468	4	21.9
Marker 0238	4	26
Marker 0847	4	28.79
Marker 0973	4	30.168
Marker 0013	4	35.65
Marker 0709	4	36.39
Marker 0895	4	36.5
Marker 0214	4	43.839
Marker 0134	4	46
Marker 0951	4	52.4
Marker 0447	5	2.2
Marker 0159	5	11.579
Marker 0374	5	18
Marker 0249	5	22
Marker 0679	5	30
Marker 0065	6	0
Marker 0180	6	4.638
Marker 0169	6	11.26
Marker 0114	6	21.44
Marker 0188	7	3.656
Marker 0105	7	5.041
Marker 0171	7	6.766
Marker 0065	7	6.975
Marker 0130	7	11.06
Marker 0077	7	12.069
Marker 0190	7	13.519
Marker 0010	7	14.62
Marker 0141	7	21.6
Marker 0047	7	26.8
Marker1007	7	35.78
Marker 0304	7	39.8
Marker 0074	8	0.647
Marker 0183	8	4.605
Marker 0102	8	6.411
Marker 0064	8	6.45
Marker 0121	8	20.56
Marker 0281	9	0
Marker 0314	9	1.9
Marker 0463	9	8.5
Marker 0558	9	9.1
Marker 0957	9	9.5
Marker 0038	9	12.577
Marker 0108	9	17.851
Marker 0020	9	17.928
Marker 0005	9	22.066
Marker 0117	9	22.282
Marker 0128	9	33.439
Marker 0395	9	48
Marker 0011	10	2.563
Marker 0084	10	12.121
Marker 0026	10	12.604
Marker 0044	10	16.452
Marker 0995	10	26.1
Marker 0133	10	42.192
Marker 0060	11	11.782
Marker 0147	11	21.066
Marker 0217	11	23.488
Marker 0042	11	23.906
Marker 0004	11	34.084
Marker 0442	12	1.9
Marker 0155	12	8.733
Marker 0210	12	19.335
Marker 0229	12	32
Marker 0094	13	20.274
Marker 0656	13	29.59
Marker 0205	13	38.849
Marker 0344	14	1.6
Marker 0752	14	2
Marker 0240	14	2.178
Marker 0019	14	3.7
Marker 0055	14	4
Marker 0179	14	4.6
Marker 0172	14	5.6
Marker 0186	14	6.6
Marker 0242	14	8.96
Marker 0635*	14	9.35
Marker 0289	14	13
Marker 0381*	14	14.525
Marker 0602*	14	14.86
Marker 3159*	14	15.1
Marker 25626*	14	15.2
Marker 0294	14	15.5
Marker 0211*	14	15.96
Marker 0279	14	22.21
Marker 0596*	14	23.3
Marker 0221	14	28.673
Marker 0628	14	33
Marker 0135	15	1.158
Marker 0068	15	7.439
Marker 0524	15	18
Marker 0278	15	18.8
Marker 0525	15	27.7
Marker 0110	16	4.445
Marker 0866	16	12.7
Marker 0949	16	13.77
Marker 0725	16	14.9
Marker 0726	16	24.4
Marker 0782	17	1.7
Marker 0565	17	2.2
Marker 0120	17	2.757
Marker 0039	17	3.548
Marker 0266	17	5.3
Marker 1037	17	5.4
Marker 0662	17	5.86
Marker 0036	17	18.656
Marker 0057	17	24.631
Marker 0897	17	31.19
Marker 0336	18	0
Marker 0940	18	6.44
Marker 0480	18	6.6
Marker 0814	18	18.6
Marker1038	18	21.47
Marker 0379	18	21.7
Marker 0406	18	36
Marker 0144	19	4.873
Marker 0167	19	8.43
Marker 0185	19	9.126
Marker 0959*	19	23.67
Marker 0588	19	28.7
Marker 0569	20	0
Marker 0280	20	0.7
Marker 0633	20	10.4
Marker 0755	20	11.89
Marker 0677	20	20.59
Marker 0418	20	21
Marker 0326	20	27.9
Marker 0881	20	29.98
Marker 0749	21	6.39
Marker 0234	21	11.9
Marker 0597	21	23.3
Marker 0173	21	36.483
Marker 0824	22	2.6
Marker 0129	22	9.964
Marker 0158	22	23.388
Marker 0209	23	0
Marker 0216	23	9.754
Marker1039	23	11.29
Marker 0977	23	17.2
Marker 0716	23	18.78
Marker 0387	23	25
Marker 0797	23	25.29
Marker 0561	23	25.6
Marker 0805	23	28.4
All marker numbers and genetic distances are according to Tripathi. et al., 2009.
Markers in bold have been assayed by either direct sequencing of PCR products or RFLP on PCR products.
*Genotypes for these markers are from Cross 2 only.
